# Supplementary material for: Depletion of ATP-Citrate Lyase (ATPCL) Affects Chromosome Integrity Without Altering Histone Acetylation in Drosophila Mitotic Cells
Source: Front Physiol. 2019 Apr 4;10:383. doi: 10.3389/fphys.2019.00383 (PMC6458238; doi:10.3389/fphys.2019.00383)
Supplement: Supplementary file 2 [file Table_1.XLSX]

## Sheet: Sheet1
ID	FBgn_Number	Gene Symbol	Gene Full name	logFC	AveExpr	t	P.Value	adj.P.Val
DAC_28M11	FBgn0003339	Scr	Sex combs reduced	-2.78612	9.75667	-5.04033	0.00383052	0.0581977
DAC_20E15	FBgn0038645	CG7714	CG7714	-2.76384	9.5194	-8.93174	0.000274941	0.0209514
DAC_14M12	FBgn0036227	CG17826	CG17826	-2.6891	12.1898	-14.3359	2.71728e-05	0.0144615
DAC_19C14	FBgn0040959	Peritrophin-15a	Peritrophin-15a	-2.50576	13.3352	-17.0268	1.15498e-05	0.00938805
DAC_27O14	FBgn0000635	Fas2	Fasciclin 2	-2.35839	12.0041	-17.1482	1.11478e-05	0.00938805
DAC_11E09	FBgn0027111	miple	miple	-2.0759	10.511	-10.6758	0.000115924	0.0172513
DAC_38I15	FBgn0024807	DIP1	DISCO Interacting Protein 1	-2.05906	11.4185	-7.85409	0.000507591	0.0266921
DAC_24M14	FBgn0030927	CG15046	CG15046	-2.03795	9.23595	-6.22657	0.00149457	0.0398395
DAC_08A01	FBgn0035830	CG8209	CG8209	-1.96482	12.5625	-13.1593	4.15135e-05	0.0144615
DAC_21A03	FBgn0010313	corto	corto	-1.95988	9.82593	-4.21193	0.00816832	0.0759077
DAC_30B12	FBgn0015014	tgo	tango	-1.94852	9.90913	-4.60679	0.00562855	0.0663967
DAC_33F11	FBgn0031216	CG11376	CG11376	-1.91919	10.462	-4.51787	0.00610943	0.0671074
DAC_11G13	FBgn0021776	mira	miranda	-1.8801	10.2715	-6.4016	0.0013167	0.0389965
DAC_37N11	FBgn0035199	CG9134	CG9134	-1.80756	9.77582	-5.73131	0.00217373	0.04715
DAC_18I09	FBgn0052479	CG32479	CG32479	-1.78739	11.4912	-13.3705	3.83725e-05	0.0144615
DAC_20E17	FBgn0038646	CG7715	CG7715	-1.70414	11.5018	-11.9533	6.66554e-05	0.0154393
DAC_27J14	FBgn0028582	lqf	liquid facets	-1.67901	10.9415	-11.9527	6.66734e-05	0.0154393
DAC_27P04	FBgn0035770	pst	pastrel	-1.67404	10.4822	-10.4305	0.000129827	0.017588
DAC_15M14	FBgn0038596	CG14312	CG14312	-1.67252	10.2784	-6.88183	0.000943154	0.0338721
DAC_20E09	FBgn0038644	CG7710	CG7710	-1.66563	12.978	-12.6452	5.05327e-05	0.0144969
DAC_38J21	FBgn0036951	CG7017	CG7017	-1.66419	11.1171	-12.6657	5.01311e-05	0.0144969
DAC_38M07	FBgn0010316	dap	dacapo	-1.64879	12.2279	-12.178	6.08255e-05	0.0154393
DAC_19D14	FBgn0034032	CG8195	CG8195	-1.62497	11.1631	-9.1464	0.000245272	0.0202957
DAC_27I14	FBgn0022984	qkr58E-3	quaking related 58E-3	-1.5759	11.4313	-3.8345	0.0119085	0.0890762
DAC_10M03	FBgn0025741	plexA	plexin A	-1.56303	9.25818	-4.62223	0.00554959	0.0663524
DAC_22I06	FBgn0040958	Peritrophin-15b	Peritrophin-15b	-1.56114	11.5835	-9.56269	0.000197879	0.0192103
DAC_29K05	FBgn0016076	vri	vrille	-1.55835	11.6419	-11.847	6.96464e-05	0.0154393
DAC_08I03	FBgn0034057	CG8314	CG8314	-1.52856	9.22442	-8.44875	0.000358797	0.0230244
DAC_03I04	FBgn0052279	dro2	drosomycin-2	-1.5222	9.7704	-7.777	0.000531829	0.0267395
DAC_28L06	FBgn0050459	CG30459	CG30459	-1.49751	12.3775	-11.4265	8.31537e-05	0.0155196
DAC_28J12	FBgn0050440	CG30440	CG30440	-1.49381	9.20491	-5.24178	0.00322891	0.054869
DAC_28M08	FBgn0038442	CG14888	CG14888	-1.45341	11.3933	-10.346	0.000135072	0.017804
DAC_29N12	FBgn0047311	pncr012:2L	putative noncoding RNA 012:2L	-1.453	10.5279	-5.30147	0.00307237	0.0533237
DAC_18E03	FBgn0052434			-1.44958	9.55297	-4.22443	0.0080699	0.0758891
DAC_04A16	FBgn0037342	CG2931	CG2931	-1.43399	11.2251	-6.76777	0.00101912	0.0345837
DAC_32K01	FBgn0051789	CG31789	CG31789	-1.4292	9.17552	-6.92731	0.00215286	0.04715
DAC_34M14	FBgn0039170	CG13609	CG13609	-1.41813	10.7008	-4.25796	0.00781249	0.0748047
DAC_11I03	FBgn0035811	CG12262	CG12262	-1.38249	11.1249	-4.74414	0.00496942	0.0647296
DAC_04F23	FBgn0026438	Eaat2	Excitatory amino acid transporter 2	-1.3636	11.3256	-6.90522	0.000928413	0.0338721
DAC_27G14	FBgn0025681	CG3558	CG3558	-1.35836	10.5608	-10.1383	0.000149065	0.0181748
DAC_30J02	FBgn0005630	lola	longitudinals lacking	-1.35	10.2108	-8.73961	0.000305172	0.0214915
DAC_28L07	FBgn0030039	CG12123	CG12123	-1.34424	13.7966	-9.79035	0.000176585	0.0192103
DAC_15D01	FBgn0036948	CG7298	CG7298	-1.32965	10.796	-8.98952	0.000266556	0.0208538
DAC_21M09	FBgn0015286	Rala	Ras-related protein	-1.32809	11.0447	-10.1623	0.000147362	0.0181748
DAC_35F02	FBgn0033733	CG8834	CG8834	-1.31409	9.57874	-5.75084	0.00214085	0.04715
DAC_28M06	FBgn0004087	Dhfr	Dihydrofolate reductase	-1.30486	14.4358	-9.49117	0.000205189	0.0192103
DAC_23M05	FBgn0036815	l(3)neo26	lethal (3) neo26	-1.28019	10.0871	-8.56799	0.00033556	0.0221152
DAC_17N11	FBgn0040009	CG17490	CG17490	-1.27871	9.30267	-5.69822	0.00223081	0.0481401
DAC_29G02	FBgn0016059	Sema-1b	Sema-1b	-1.27043	12.3891	-9.40364	0.000214578	0.0192103
DAC_38M01	FBgn0033802	CG17724	CG17724	-1.26568	11.5337	-9.66578	0.000187879	0.0192103
DAC_27I03	FBgn0002973	numb	numb	-1.2642	9.24034	-8.27896	0.000395267	0.0244015
DAC_28L05	FBgn0030109	CG12121	CG12121	-1.26397	11.3289	-9.41642	0.000213175	0.0192103
DAC_04N06	FBgn0036872	CG12519	CG12519	-1.25734	11.446	-9.51357	0.000202866	0.0192103
DAC_07B02	FBgn0034691	synj	synaptojanin	-1.25638	10.0335	-7.74735	0.000541515	0.0269487
DAC_29K23	FBgn0011710	1-Sep	Septin-1	-1.24219	11.9136	-8.87631	0.000283283	0.021255
DAC_28N06	FBgn0050484	CG30484	CG30484	-1.24166	12.2992	-8.98889	0.000266646	0.0208538
DAC_27F15	FBgn0015615	Cap	Chromosome-associated protein	-1.23977	9.3661	-4.90125	0.00432254	0.0613301
DAC_30D19	FBgn0037328	RpL35A	Ribosomal protein L35A	-1.22654	10.6449	-9.36122	0.00021931	0.0192103
DAC_04K10	FBgn0050038	CG30038	CG30038	-1.21727	11.0321	-8.69671	0.000312451	0.0214915
DAC_27B03	FBgn0000447	Dhod	Dihydroorotate dehydrogenase	-1.21105	9.83674	-4.22644	0.00805418	0.0758891
DAC_32E15	FBgn0051749	CG31749	CG31749	-1.20563	9.35326	-4.58425	0.00574619	0.0663967
DAC_20B15	FBgn0050051	CG30051	CG30051	-1.19353	9.7405	-9.12476	0.000248085	0.0202957
DAC_35F07	FBgn0004425	LysB	Lysozyme B	-1.19308	11.2515	-9.11253	0.000249691	0.0202957
DAC_08K13	FBgn0002578	m1	E(spl) region transcript m1	-1.18233	9.62869	-5.73074	0.00437931	0.0616835
DAC_28F06	FBgn0050379	CG30379	CG30379	-1.17788	12.589	-8.96979	0.000269385	0.0208538
DAC_26E08	FBgn0032348	CG4751	CG4751	-1.16671	11.553	-8.58704	0.000332016	0.0221152
DAC_29M08	FBgn0027363	Stam	Signal transducing adaptor molecule	-1.16107	10.0654	-8.70358	0.000311271	0.0214915
DAC_35D16	FBgn0031506	gkt	glaikit	-1.16031	10.3215	-4.60057	0.00566075	0.0663967
DAC_39N04	FBgn0039098	CG13822	CG13822	-1.13717	10.8126	-8.69424	0.000312876	0.0214915
DAC_23C24	FBgn0029980	CG10778	CG10778	-1.12832	9.45294	-4.0234	0.00983474	0.0829827
DAC_39I22	FBgn0038277	RpS5b	Ribosomal protein S5b	-1.12716	10.062	-8.51852	0.000344977	0.0224327
DAC_32A16	FBgn0040777	CG14767	CG14767	-1.11215	9.07473	-5.39057	0.00548063	0.0663524
DAC_25P18	FBgn0036362	CG10725	CG10725	-1.11023	10.0999	-8.12742	0.000431579	0.0250573
DAC_18H02	FBgn0038917	CG6678	CG6678	-1.10816	9.44519	-5.37126	0.00555275	0.0663524
DAC_28K15	FBgn0017397	how	held out wings	-1.10646	13.3556	-7.82974	0.000515104	0.0266921
DAC_32M03	FBgn0028509	cenG1A	centaurin gamma 1A	-1.09655	11.767	-6.82229	0.00098194	0.033964
DAC_29C08	FBgn0039453	CG6403	CG6403	-1.09266	9.30976	-8.28909	0.000392971	0.0244015
DAC_31K14	FBgn0041094	scyl	scylla	-1.0894	12.9081	-7.50302	0.0006298	0.0292527
DAC_28F05	FBgn0031249	CG11911	CG11911	-1.07786	10.55	-8.20901	0.000411558	0.0244777
DAC_29P24	FBgn0026399	Or85e	Odorant receptor 85e	-1.07586	9.78034	-8.23243	0.000406018	0.0244463
DAC_27N20	FBgn0011592	fra	frazzled	-1.07516	10.4207	-7.05315	0.000841235	0.0322329
DAC_19B14	FBgn0037546	CG7918	CG7918	-1.07081	10.6629	-7.91673	0.000488856	0.0266921
DAC_29O01	FBgn0036696	CG14057	CG14057	-1.06803	10.9632	-8.13834	0.000428833	0.0250573
DAC_11M03	FBgn0028425	JhI-21	JhI-21	-1.05531	8.82805	-6.34385	0.00137249	0.0389965
DAC_28M07	FBgn0004413	RpS26	Ribosomal protein S26	-1.05524	15.1604	-6.55389	0.00118193	0.0374305
DAC_28M23	FBgn0000014	abd-A	abdominal A	-1.05278	8.77455	-5.22059	0.00328673	0.0554083
DAC_09G15	FBgn0052371	CG32371	CG32371	-1.04991	10.0172	-7.95312	0.000478348	0.0266921
DAC_05N12	FBgn0038476	kuk	kugelkern	-1.04922	12.7168	-6.59862	0.00114548	0.0369368
DAC_14F22	FBgn0003430	slp1	sloppy paired 1	-1.03974	9.65314	-6.36931	0.00134756	0.0389965
DAC_28K08	FBgn0038346	CG14872	CG14872	-1.03974	9.99233	-7.86372	0.000504658	0.0266921
DAC_39O02	FBgn0024832	AP-50	AP-50	-1.03915	11.0064	-6.87497	0.000947529	0.0338721
DAC_06I16	FBgn0038981	CG5346	CG5346	-1.03463	10.186	-5.01487	0.00711694	0.072462
DAC_35F01	FBgn0034468	Obp56a	Odorant-binding protein 56a	-1.03027	10.555	-7.53097	0.000618879	0.0292527
DAC_10J09	FBgn0022702	Cht2	Chitinase 2	-1.02949	11.7032	-7.86536	0.000504158	0.0266921
DAC_34A24	FBgn0027507	CG1344	CG1344	-1.02576	10.4633	-4.55793	0.00588712	0.0664866
DAC_33J02	FBgn0035521	CG1268	CG1268	-1.02483	11.3933	-7.51743	0.000624142	0.0292527
DAC_25J08	FBgn0016031	lama	lamina ancestor	-1.01816	11.0144	-7.17468	0.000776783	0.0308366
DAC_11K03	FBgn0013469	klu	klumpfuss	-1.01577	9.57816	-5.89565	0.00191442	0.0456646
DAC_33E14	FBgn0052177	CG32177	CG32177	-1.01302	8.78432	-3.65434	0.0143652	0.0956846
DAC_35D18	FBgn0012037	Ance	Angiotensin converting enzyme	-1.0101	11.9423	-7.27512	0.000727886	0.0297925
DAC_17B15	FBgn0027359	Tim8	Tim8	-1.0087	10.0498	-5.17781	0.00340716	0.0561586
DAC_29B01	FBgn0034946	CG3065	CG3065	-1.00817	10.0231	-7.03289	0.000852584	0.0322329
DAC_27C12	FBgn0034792	CG3499	CG3499	-1.00703	9.6971	-4.71894	0.00508334	0.0647296
DAC_06N11	FBgn0031115	CG11710	CG11710	-1.00275	10.5858	-5.447	0.00272647	0.0507916
DAC_28J06	FBgn0050436	CG30436	CG30436	-0.994676	10.7681	-7.44103	0.000654842	0.0293581
DAC_15F11	FBgn0037582	CG7331	CG7331	-0.985413	10.7128	-3.91307	0.0109904	0.0860318
DAC_10N16	FBgn0036952	CG6933	CG6933	-0.985292	10.3327	-7.36252	0.000688271	0.0293581
DAC_33C15	FBgn0003277	RpII215	RNA polymerase II 215kD subunit	-0.984717	11.8465	-7.41509	0.000665672	0.0293581
DAC_37N13	FBgn0035202	CG9139	CG9139	-0.983302	10.4421	-5.48052	0.00265337	0.0507469
DAC_39F23	FBgn0041096	rols	rolling pebbles	-0.981412	9.186	-5.01706	0.00390808	0.0588263
DAC_10F15	FBgn0037289	CG2016	CG2016	-0.980873	10.7598	-7.47257	0.000641958	0.0293581
DAC_26J12	FBgn0000568	Eip75B	Ecdysone-induced protein 75B	-0.978056	9.14915	-3.77231	0.0126978	0.0916083
DAC_06J13	FBgn0040340	CG11642	CG11642	-0.977406	11.9468	-6.56329	0.00117416	0.0374273
DAC_37H05	FBgn0030702	CG9056	CG9056	-0.9739	11.2712	-7.40647	0.000669315	0.0293581
DAC_12A17	FBgn0032013	Scgalpha	Sarcoglycan alpha	-0.970786	9.96639	-7.26413	0.000733054	0.0297925
DAC_23J04	FBgn0034288	CG5084	CG5084	-0.970577	9.90483	-5.87952	0.00193819	0.0456646
DAC_29K09	FBgn0031696	CG14030	CG14030	-0.969417	11.0647	-6.20094	0.00152294	0.0403661
DAC_24K15	FBgn0024923	TER94	TER94	-0.968809	14.3851	-7.13658	0.000796339	0.031315
DAC_08M08	FBgn0027836	Dgp-1	Dgp-1	-0.968639	10.9473	-7.34108	0.000697748	0.0293581
DAC_20F04	FBgn0028738	ETH	Ecdysis triggering hormone	-0.968432	9.50451	-6.94159	0.000906027	0.033475
DAC_20O11	FBgn0002777	mnb	minibrain	-0.966246	10.8529	-6.35393	0.00136255	0.0389965
DAC_35J02	FBgn0031663	CG8891	CG8891	-0.963917	9.99977	-5.67825	0.0022661	0.0484727
DAC_09J13	FBgn0011205	fbl	fumble	-0.960418	10.6886	-7.0574	0.000838879	0.0322329
DAC_34J14	FBgn0015374	crl	courtless	-0.95506	10.7676	-7.22862	0.000750054	0.0302315
DAC_29H19	FBgn0051040	Cog7	Cog7	-0.946625	10.2729	-7.12458	0.000802619	0.031315
DAC_08A03	FBgn0010426	Vha14	Vacuolar H[+] ATPase 14kD subunit	-0.946237	11.7282	-3.97654	0.0103076	0.0844877
DAC_26J10	FBgn0000568	Eip75B	Ecdysone-induced protein 75B	-0.944005	12.9004	-6.28614	0.00143103	0.0390159
DAC_11N15	FBgn0037569	tex	tex	-0.93893	10.1567	-6.90096	0.000931075	0.0338721
DAC_21N17	FBgn0036766	CG5506	CG5506	-0.918365	9.79122	-5.30783	0.00305623	0.0533237
DAC_22O15	FBgn0032378	CG14939	CG14939	-0.909195	12.3179	-6.50934	0.0012196	0.0383742
DAC_35H14	FBgn0031653	Jon25Biii	Jonah 25Biii	-0.902745	10.4351	-5.59635	0.00241789	0.0487684
DAC_08N18	FBgn0052017	CG32017	CG32017	-0.902601	12.9777	-6.4425	0.00127881	0.0387375
DAC_28M05	FBgn0037412	Osi4	Osiris 4	-0.897758	9.97181	-6.86765	0.000952224	0.0338721
DAC_27B23	FBgn0038155			-0.896989	10.9829	-4.92513	0.00423304	0.0609675
DAC_35G02	FBgn0028646	aralar1	aralar1	-0.894694	10.7494	-6.75477	0.00102822	0.0345837
DAC_23C01	FBgn0039066	EloA	Elongin A	-0.891833	9.56186	-4.32271	0.012008	0.089273
DAC_37A16	FBgn0025457	Bub3	Bub3	-0.890676	8.98945	-4.3171	0.0120619	0.0895374
DAC_21J23	FBgn0035947	CG5064	CG5064	-0.884142	9.26268	-3.60582	0.0151226	0.0977237
DAC_31F17	FBgn0052302	CG32302	CG32302	-0.884122	9.80317	-4.94219	0.00417045	0.0607143
DAC_10M06	FBgn0037731	CG18542	CG18542	-0.881901	11.047	-5.49501	0.00262249	0.05058
DAC_33C01	FBgn0039764	CG15535	CG15535	-0.880848	10.4901	-4.95506	0.00412391	0.0607143
DAC_29O20	FBgn0021818	cnk	connector enhancer of ksr	-0.877706	10.3314	-6.39322	0.00132463	0.0389965
DAC_29D21	FBgn0039709	Cad99C	Cad99C	-0.875606	10.9736	-6.5915	0.0011512	0.0369368
DAC_27B24	FBgn0034083	lbk	lambik	-0.87307	9.74859	-4.5938	0.005696	0.0663967
DAC_27C23	FBgn0004551	Ca-P60A	Calcium ATPase at 60A	-0.862053	9.79843	-3.85545	0.0116554	0.0881295
DAC_23C02	FBgn0024196	robl	roadblock	-0.858033	13.4222	-5.62764	0.00235854	0.0487684
DAC_37E07	FBgn0038809	CG16953	CG16953	-0.851765	9.58496	-4.5201	0.00609679	0.0671074
DAC_03O11	FBgn0031488	CG17265	CG17265	-0.849044	10.6844	-4.74378	0.00497103	0.0647296
DAC_40J15	FBgn0015600	toc	toucan	-0.84874	9.42947	-4.82603	0.00461917	0.06328
DAC_37I18	FBgn0003714	tko	technical knockout	-0.847074	10.2719	-5.98352	0.00179072	0.0454862
DAC_29F04	FBgn0038034	Cyp9f3Psi	Cyp9f3Psi	-0.843379	9.42184	-5.6492	0.00231862	0.0487411
DAC_25I04	FBgn0030572	mRpS25	mitochondrial ribosomal protein S25	-0.841041	8.31798	-4.07652	0.0146755	0.0964589
DAC_27C15	FBgn0031589	CG3714	CG3714	-0.838651	10.4412	-4.67371	0.00529551	0.0661735
DAC_29M10	FBgn0034223	CG6522	CG6522	-0.838364	11.9804	-6.41066	0.0013082	0.0389965
DAC_38D17	FBgn0032499	CG6116	CG6116	-0.837762	10.3481	-6.41045	0.0013084	0.0389965
DAC_04I04	FBgn0050015	CG30015	CG30015	-0.837417	10.6838	-5.73476	0.00216789	0.04715
DAC_10A10	FBgn0033261	CG18316	CG18316	-0.835236	9.67282	-6.33554	0.00138075	0.0389965
DAC_26F04	FBgn0003612	Su(var)2-10	Suppressor of variegation 2-10	-0.834257	10.8851	-6.06041	0.00169013	0.044079
DAC_18L13	FBgn0051419	CG31419	CG31419	-0.83405	9.05868	-4.04264	0.0150961	0.0977237
DAC_25F01	FBgn0040295	Ogt	O-glycosyltransferase	-0.832778	13.0204	-6.36954	0.00134734	0.0389965
DAC_12G23	FBgn0039738	Mgat2	Mgat2	-0.832176	10.4726	-6.27755	0.00144	0.0390159
DAC_08E16	FBgn0022959	yps	ypsilon schachtel	-0.830529	10.9328	-4.66691	0.00532826	0.0661735
DAC_19B23	FBgn0024491	Bin1	Bicoid interacting protein 1	-0.828502	12.1337	-6.33297	0.00138331	0.0389965
DAC_33A07	FBgn0001297	kay	kayak	-0.828079	11.4289	-5.91169	0.00189111	0.0456646
DAC_27G08	FBgn0031492	CG3542	CG3542	-0.827962	10.5915	-4.63941	0.00546326	0.0663524
DAC_29G22	FBgn0034259	CG6459	CG6459	-0.827921	12.6198	-6.30101	0.00141567	0.0390159
DAC_19K14	FBgn0010105	comm	commissureless	-0.827816	9.65914	-6.33361	0.00138267	0.0389965
DAC_23G21	FBgn0036846	MESR6	Misexpression suppressor of ras 6	-0.827367	10.4389	-5.80605	0.00205099	0.0469609
DAC_15N13	FBgn0037137	Nopp140	Nopp140	-0.826459	12.0044	-5.45872	0.00270065	0.0507916
DAC_28L08	FBgn0050460	CG30460	CG30460	-0.821172	10.6781	-6.27902	0.00143845	0.0390159
DAC_26M16	FBgn0033840	CG4840	CG4840	-0.815941	8.94326	-5.78527	0.00208428	0.0470765
DAC_20F24				-0.808324	10.8113	-5.51918	0.00257191	0.050483
DAC_35J23	FBgn0039642	CG11882	CG11882	-0.805409	9.52922	-4.18717	0.00836744	0.0765628
DAC_37O21	FBgn0031098	CG17068	CG17068	-0.796677	12.2925	-5.27345	0.00314473	0.054003
DAC_35L11	FBgn0024836	stan	starry night	-0.796555	10.4319	-5.94528	0.00184336	0.0456646
DAC_39D11	FBgn0052062	CG32062	CG32062	-0.792458	11.4686	-5.88084	0.00193623	0.0456646
DAC_33O01	FBgn0030451	CG15717	CG15717	-0.791056	10.6865	-4.99703	0.00397636	0.0591241
DAC_26O05	FBgn0024957	Irp-1B	Iron regulatory protein 1B	-0.788165	10.6769	-6.02627	0.00173396	0.044508
DAC_24N14	FBgn0032889	CG9331	CG9331	-0.786178	12.7225	-6.01573	0.00174776	0.0446273
DAC_36B09	FBgn0027602	CG8611	CG8611	-0.782894	9.81071	-5.2818	0.00312296	0.054003
DAC_18D21	FBgn0037733	unc-115	unc-115	-0.78088	13.2209	-4.77083	0.00485198	0.0643874
DAC_20A03	FBgn0036926	CG7646	CG7646	-0.77817	11.2928	-5.35788	0.00293253	0.0524631
DAC_11G23	FBgn0035128	RhoGEF3	RhoGEF3	-0.777802	11.706	-5.32118	0.00302264	0.0532182
DAC_31N01	FBgn0034987	CG3363	CG3363	-0.777664	10.2272	-5.81119	0.00204285	0.0469609
DAC_20I04	FBgn0038769	CG10889	CG10889	-0.775246	8.8671	-5.92349	0.00187417	0.0456646
DAC_30G09	FBgn0032688	CG15160	CG15160	-0.768033	10.212	-5.82986	0.00201361	0.0467179
DAC_37F13	FBgn0001128	Gpdh	Glycerol 3 phosphate dehydrogenase	-0.766591	10.6784	-5.40917	0.00281179	0.0519436
DAC_34C23	FBgn0051163	CG31163	CG31163	-0.765321	10.2782	-5.07603	0.00371494	0.0572414
DAC_27M24	FBgn0000181	bic	bicaudal	-0.764509	11.4677	-5.75335	0.00213666	0.04715
DAC_26F17	FBgn0040718	CG15353	CG15353	-0.762064	13.0449	-5.33663	0.00298431	0.0530281
DAC_24N13	FBgn0053292	CG33292	CG33292	-0.761942	9.93779	-4.63278	0.00549641	0.0663524
DAC_11C06	FBgn0032816	CG10447	CG10447	-0.761923	10.2039	-5.82497	0.00202122	0.0467179
DAC_25P09	FBgn0034577	CG10540	CG10540	-0.758501	13.0104	-5.4671	0.00268236	0.0507916
DAC_20J16	FBgn0010357	betaTry	betaTrypsin	-0.754977	11.5407	-5.77708	0.00209757	0.0470765
DAC_03M04	FBgn0052343	CG32343	CG32343	-0.754624	9.00855	-4.66152	0.00535442	0.066278
DAC_28E01	FBgn0039115	CG10214	CG10214	-0.753944	9.92375	-4.4289	0.00663887	0.0702169
DAC_42G01	FBgn0000181	bic	bicaudal	-0.752132	13.2166	-5.59655	0.0024175	0.0487684
DAC_28I19	FBgn0022935	D19A	D19A	-0.750125	9.58754	-3.88844	0.0112691	0.0873762
DAC_13F03	FBgn0036580	PDCD-5	PDCD-5	-0.748688	11.2669	-4.26089	0.00779042	0.0747911
DAC_32N23	FBgn0030027	CG1632	CG1632	-0.744297	8.95308	-3.92865	0.0108181	0.0853568
DAC_06I19	FBgn0053104			-0.742145	12.3274	-5.3652	0.00291493	0.0524631
DAC_28O07	FBgn0005672	spi	spitz	-0.739375	9.81297	-5.11929	0.00358033	0.0567561
DAC_25K17	FBgn0032691	CG10414	CG10414	-0.738092	9.8256	-5.53919	0.00253089	0.0503803
DAC_27P14	FBgn0035766	eco	eco	-0.733832	10.4806	-4.60308	0.0056477	0.0663967
DAC_38E18	FBgn0023212	Elongin-B	Elongin B	-0.733513	12.6143	-4.92383	0.00423785	0.0609675
DAC_05M05	FBgn0031260	Spp	Signal peptide protease	-0.733206	9.92623	-4.85883	0.004487	0.0624528
DAC_38E22	FBgn0024332	Mcm3	Minichromosome maintenance 3	-0.728398	11.602	-5.55059	0.00250787	0.0501266
DAC_26P18	FBgn0037622	CG8202	CG8202	-0.727429	10.2918	-4.66611	0.00533214	0.0661735
DAC_38K01	FBgn0040056	CG17698	CG17698	-0.726871	11.2133	-5.11332	0.00359856	0.0567561
DAC_39K18	FBgn0030086	CG7033	CG7033	-0.724695	13.0925	-4.14251	0.00874101	0.0779341
DAC_06P10	FBgn0031814	retm	real-time	-0.722721	11.3435	-5.21359	0.00330609	0.0554083
DAC_21M17	FBgn0031459	CG2862	CG2862	-0.712942	10.6739	-4.39908	0.0068281	0.0708524
DAC_15H18	FBgn0028420	Kr-h1	Kruppel homolog 1	-0.712486	11.8117	-5.08489	0.00368688	0.0572414
DAC_30K05	FBgn0024273	WASp	WASp	-0.712002	9.45081	-5.44603	0.00272861	0.0507916
DAC_40J01	FBgn0017578	Max	Max	-0.709057	10.7369	-4.6193	0.00556451	0.0663524
DAC_18C23	FBgn0004892	sob	sister of odd and bowl	-0.704559	11.3773	-3.66416	0.0142174	0.0956388
DAC_05D24	FBgn0031311			-0.703455	9.57536	-3.75588	0.0129163	0.0925002
DAC_37E05	FBgn0030701	CG16952	CG16952	-0.699806	10.108	-4.7544	0.00492389	0.0647273
DAC_25P05	FBgn0032821	CdGAPr	CdGAPr	-0.698406	11.9805	-4.52815	0.00605149	0.0669232
DAC_35K17	FBgn0015010	Ag5r	Antigen 5-related	-0.696357	9.8936	-5.20573	0.00332798	0.055584
DAC_10B23	FBgn0039690	CG1969	CG1969	-0.696017	12.1456	-5.14369	0.0035069	0.0567561
DAC_31K22	FBgn0037093	CG7597	CG7597	-0.694017	9.74985	-4.75119	0.00493809	0.0647296
DAC_37A21	FBgn0041205	key	kenny	-0.693617	9.60193	-3.77554	0.0126554	0.0914377
DAC_26O04	FBgn0039566	CG4849	CG4849	-0.691229	12.3212	-4.69817	0.00517949	0.0655008
DAC_09K20	FBgn0037755	CG12945	CG12945	-0.690186	10.3585	-4.56244	0.00586271	0.0664866
DAC_09H17	FBgn0024887	kin17	kin17	-0.689191	11.2797	-5.11036	0.00360762	0.0567561
DAC_39K01	FBgn0002781	mod(mdg4)	modifier of mdg4	-0.687135	11.389	-4.94601	0.00415658	0.0607143
DAC_27N22	FBgn0035771	CG8583	CG8583	-0.68624	10.0113	-3.71915	0.0134203	0.0939662
DAC_30F08	FBgn0035278			-0.684314	10.8107	-4.58127	0.00576192	0.0663967
DAC_33K11	FBgn0034602	CG15658	CG15658	-0.683453	9.23043	-4.44061	0.00656627	0.0699207
DAC_35D01	FBgn0002552	lin	lines	-0.682788	10.1139	-4.93227	0.0042067	0.0608886
DAC_13K03	FBgn0033884	CG13344	CG13344	-0.682419	9.77052	-3.93691	0.010728	0.0852286
DAC_25B17	FBgn0030358	CG10362	CG10362	-0.67909	9.81786	-4.84557	0.0045399	0.0624528
DAC_10K03	FBgn0039928	cals	calsyntenin-1	-0.676472	14.1039	-4.59384	0.00569576	0.0663967
DAC_35D06	FBgn0033749	achi	achintya	-0.676264	10.8412	-5.00323	0.00395508	0.0589875
DAC_33P15	FBgn0003651	svp	seven up	-0.675935	11.3756	-3.65045	0.0144244	0.0957111
DAC_23M07	FBgn0036813	Aut1	Aut1	-0.675696	11.1897	-5.16813	0.00343511	0.0564075
DAC_26H08	FBgn0030660	CG8097	CG8097	-0.674322	9.97673	-5.08387	0.00369011	0.0572414
DAC_04D10	FBgn0033624	CG12384	CG12384	-0.672707	14.6199	-5.01817	0.00390436	0.0588263
DAC_14O15	FBgn0025742	myotubularin	myotubularin	-0.665911	10.0921	-5.04318	0.00382112	0.0581977
DAC_39D07	FBgn0052056	CG32056	CG32056	-0.663442	10.6385	-4.93208	0.00420739	0.0608886
DAC_20D02	FBgn0004624	CaMKII	Calcium/calmodulin-dependent protein kinase II	-0.663037	11.8105	-4.36352	0.00706192	0.0722034
DAC_18G03	FBgn0052451	SPoCk	Secretory Pathway Calcium atpase	-0.662834	13.9122	-5.06474	0.00375106	0.0573477
DAC_24O01	FBgn0030355	CG2467	CG2467	-0.661543	11.5028	-5.00794	0.003939	0.0589875
DAC_38G09	FBgn0031362	CG17646	CG17646	-0.65947	9.8899	-4.94278	0.00416828	0.0607143
DAC_34N14	FBgn0005771	noc	no ocelli	-0.658855	12.9706	-4.21126	0.00817367	0.0759077
DAC_34N21	FBgn0036546	CG17033	CG17033	-0.65487	9.4441	-3.65224	0.0143971	0.0956846
DAC_11F10	FBgn0004635	rho	rhomboid	-0.653056	10.9564	-4.72186	0.00506997	0.0647296
DAC_08I13	FBgn0033677	CG8321	CG8321	-0.651343	9.46459	-4.57486	0.00579599	0.0663967
DAC_30N10	FBgn0030048	CG12112	CG12112	-0.65016	9.76682	-4.88394	0.0043888	0.0616835
DAC_10N01	FBgn0000711	flw	flap wing	-0.648773	10.9061	-3.89837	0.0111558	0.086773
DAC_25J01	FBgn0034443	cer	crammer	-0.647499	12.2919	-4.84463	0.00454368	0.0624528
DAC_25D17	FBgn0005617	msl-1	male-specific lethal 1	-0.645454	10.131	-4.45811	0.00645941	0.0689743
DAC_40L23	FBgn0020306	dom	domino	-0.645038	10.5617	-4.13506	0.0088051	0.0782906
DAC_18O01	FBgn0052528	CG32528	CG32528	-0.644376	12.9039	-4.76397	0.00488184	0.0643874
DAC_27C13	FBgn0040907	mRpL33	mitochondrial ribosomal protein L33	-0.643307	11.5323	-4.58574	0.00573832	0.0663967
DAC_24J18	FBgn0032059	CG9296	CG9296	-0.641762	11.142	-4.14323	0.00873481	0.0779341
DAC_33I24	FBgn0040388	CG32796	CG32796	-0.640364	11.19	-4.40763	0.00677321	0.070541
DAC_06P20	FBgn0026571	Sec61alpha	Sec61alpha	-0.636064	13.298	-4.61205	0.0056015	0.0663967
DAC_25H02	FBgn0010894	sinu	sinuous	-0.635627	12.3072	-4.79642	0.00474239	0.0642462
DAC_32B01	FBgn0043001	Chrac-16	Chrac-16	-0.635498	12.0517	-4.77113	0.00485067	0.0643874
DAC_24C05	FBgn0030252	Myo10A	unconventional myosin class XV	-0.632941	9.3689	-4.73973	0.00498911	0.0647296
DAC_21C23	FBgn0037323	CG2663	CG2663	-0.630365	9.81145	-4.81234	0.00467567	0.0636962
DAC_28I16	FBgn0038260	CG14855	CG14855	-0.630228	8.57807	-3.79886	0.0123537	0.0906417
DAC_23K01	FBgn0027786	Mtch	Mitochondrial carrier homolog 1	-0.630121	12.3354	-4.76331	0.00488472	0.0643874
DAC_36G10	FBgn0030060	CG2004	CG2004	-0.629365	10.1224	-4.72895	0.00503771	0.0647296
DAC_38K11	FBgn0027597	CG17712	CG17712	-0.629313	10.5277	-4.05654	0.0095154	0.0812725
DAC_38G08	FBgn0004227	nonA	no on or off transient A	-0.627972	10.3998	-3.92723	0.0108337	0.0853568
DAC_16O03	FBgn0029687	Vap-33-1	Vap-33-1	-0.627774	13.2474	-4.56884	0.00582823	0.066418
DAC_32C05	FBgn0051721	Trim9	Trim9	-0.626767	9.3845	-4.56482	0.00584983	0.0664866
DAC_40L03	FBgn0036667	CG9669	CG9669	-0.625972	13.9772	-4.67759	0.00527689	0.0661735
DAC_34E05	FBgn0051170			-0.622795	10.2449	-3.65365	0.0143757	0.0956846
DAC_39C02	FBgn0002525	Lam	Lamin	-0.620668	12.5886	-4.73639	0.0050041	0.0647296
DAC_29G10	FBgn0029688	lva	lava lamp	-0.619721	10.2745	-3.65435	0.0143652	0.0956846
DAC_23M19	FBgn0040071	tara	taranis	-0.619399	11.9531	-3.93522	0.0107464	0.0852286
DAC_16E05	FBgn0036436	CG4914	CG4914	-0.618925	10.6975	-4.72115	0.00507323	0.0647296
DAC_34L12	FBgn0039064	CG4467	CG4467	-0.617285	9.55226	-4.72328	0.00506351	0.0647296
DAC_28O10	FBgn0020907	Scp2	Sarcoplasmic calcium-binding protein 2	-0.615069	9.47729	-4.1969	0.00828853	0.076559
DAC_06K17	FBgn0027929	CG33119	CG33119	-0.614734	9.22976	-4.30068	0.00749815	0.0737268
DAC_29D05	FBgn0000216	Brd	Bearded	-0.614526	12.5942	-4.19272	0.00832231	0.0765628
DAC_31M19	FBgn0031066	CG14235	CG14235	-0.612491	13.0148	-4.66605	0.00533241	0.0661735
DAC_38I10	FBgn0020655	Gap69C	GTPase-activating protein 69C	-0.611223	10.9318	-3.68748	0.0138729	0.094759
DAC_39L08	FBgn0003720	tll	tailless	-0.609488	9.93416	-4.29159	0.00756378	0.0738099
DAC_27D08	FBgn0034086	CG8441	CG8441	-0.607371	11.2425	-3.8413	0.0118257	0.0888656
DAC_22K24	FBgn0000116	Argk	Arginine kinase	-0.6071	10.8664	-4.59472	0.0056912	0.0663967
DAC_37N01	FBgn0045073	Stim	Stromal interaction molecule	-0.606973	10.956	-4.63852	0.0054677	0.0663524
DAC_23K05	FBgn0036478	CG6854	CG6854	-0.606073	9.95061	-4.4607	0.00644379	0.0689743
DAC_10E02	FBgn0030329	CG1837	CG1837	-0.605575	12.933	-4.31467	0.0073984	0.0736824
DAC_35J01	FBgn0039305	CG11858	CG11858	-0.604369	10.4707	-4.54247	0.0059718	0.0665305
DAC_28E21	FBgn0028691	Rpn9	Rpn9	-0.603596	9.52931	-4.58611	0.00573635	0.0663967
DAC_06J16	FBgn0002868	MtnA	Metallothionein A	-0.603564	14.641	-4.4745	0.00636118	0.0683336
DAC_36P07	FBgn0033764	CG8776	CG8776	-0.603525	10.1586	-4.01573	0.00991038	0.0832
DAC_31M04	FBgn0036726	CG7603	CG7603	-0.600187	9.02943	-3.87671	0.0114048	0.0875926
DAC_05N02	FBgn0027835	Dp1	Dodeca-satellite-binding protein 1	-0.597451	11.0449	-4.56874	0.00582877	0.066418
DAC_38E19	FBgn0010395	betaInt-nu	beta[nu] integrin	-0.59687	10.692	-4.55037	0.00592836	0.0665305
DAC_35G03	FBgn0027356	Amph	Amphiphysin	-0.594785	10.933	-4.53491	0.0060137	0.0667971
DAC_08M05	FBgn0034054	CG8366	CG8366	-0.592392	10.0799	-4.53263	0.00602639	0.0667971
DAC_30G01	FBgn0032661	PFE	Pray For Elves	-0.592275	12.1976	-4.51208	0.00614237	0.0673176
DAC_27D14	FBgn0034089	CG8446	CG8446	-0.592193	12.7746	-4.48588	0.00629395	0.0679848
DAC_29O13	FBgn0040108	larp	La related protein	-0.592085	12.0354	-3.83762	0.0118705	0.0890649
DAC_40H20	FBgn0038673	CG14286	CG14286	-0.59046	9.23538	-4.00917	0.00997571	0.0832
DAC_20G01	FBgn0036697	rogdi	rogdi	-0.589574	10.8959	-4.34627	0.00717867	0.0726535
DAC_26B13	FBgn0028536	CG15281	CG15281	-0.588399	12.1431	-4.48995	0.00627012	0.0679848
DAC_24O19	FBgn0026210	lap	like-AP180	-0.587731	11.3526	-4.22365	0.00807596	0.0758891
DAC_12C03	FBgn0030653	CG7860	CG7860	-0.587093	11.6549	-3.70214	0.0136612	0.0946231
DAC_24O13	FBgn0032863	cdc23	cdc23	-0.586926	12.3084	-4.49061	0.00626625	0.0679848
DAC_15M17	FBgn0010470	Fkbp13	Fkbp13	-0.586395	10.156	-4.32364	0.00733526	0.0736319
DAC_23M21	FBgn0040071	tara	taranis	-0.586309	11.694	-3.72009	0.0134071	0.0939662
DAC_14P19				-0.583173	12.7388	-4.40931	0.0067625	0.070541
DAC_29L19	FBgn0033005	CG3107	CG3107	-0.580377	10.9897	-4.30808	0.00744515	0.0736824
DAC_24N12	FBgn0003150	Pros29	Proteasome 29kD subunit	-0.579781	11.9151	-3.97289	0.0103455	0.0845301
DAC_27D10	FBgn0034087	CG8443	CG8443	-0.579555	9.85828	-4.30315	0.00748039	0.0737008
DAC_26L14	FBgn0034009	CG8155	CG8155	-0.578906	11.1569	-3.93296	0.0107709	0.0852286
DAC_24H20	FBgn0032524	CG9267	CG9267	-0.576077	10.292	-3.71664	0.0134555	0.0939662
DAC_28K05	FBgn0003261	Rm62	Rm62	-0.575808	15.9162	-4.406	0.00678362	0.070541
DAC_19A05	FBgn0035825	CG8111	CG8111	-0.574492	10.2612	-4.36859	0.00702799	0.0721589
DAC_29G19	FBgn0031770	CG13995	CG13995	-0.573426	9.86279	-3.69373	0.0137822	0.0946231
DAC_20K21	FBgn0019972	Ice	Ice	-0.571216	10.6947	-3.84643	0.0117636	0.0885353
DAC_13G15	FBgn0033781	CG13319	CG13319	-0.570506	9.9061	-4.29113	0.00756714	0.0738099
DAC_22M06	FBgn0052069	CG32069	CG32069	-0.569173	10.9641	-3.71492	0.0134796	0.0939662
DAC_24J22	FBgn0032060	CG9298	CG9298	-0.568862	10.1339	-3.77826	0.0126198	0.0913154
DAC_29N24	FBgn0053328	CR33328	CR33328	-0.567197	11.3195	-3.79073	0.012458	0.0908183
DAC_26J04	FBgn0002643	mam	mastermind	-0.566592	11.1325	-4.32331	0.00733752	0.0736319
DAC_21P10	FBgn0058127	CG40127	CG40127	-0.565375	15.2123	-4.27991	0.00764913	0.0739461
DAC_27O22	FBgn0011672	Mvl	Malvolio	-0.564825	9.63474	-4.19161	0.00833134	0.0765628
DAC_26M10	FBgn0013765	cnn	centrosomin	-0.563116	10.0308	-3.65777	0.0143135	0.0956846
DAC_32A09	FBgn0028490	CG31705	CG31705	-0.563012	10.8874	-4.21584	0.00813738	0.0759077
DAC_25F21	FBgn0036850	CG10419	CG10419	-0.562412	11.2607	-4.21944	0.00810902	0.0759073
DAC_26A09	FBgn0039155	kal-1	kal-1	-0.560409	9.90615	-4.25351	0.00784611	0.0748047
DAC_34G24	FBgn0040660	CG13551	CG13551	-0.559186	14.0298	-4.27885	0.00765692	0.0739461
DAC_23P07	FBgn0004066	Pros28.1	Proteasome 28kD subunit 1	-0.558508	14.3641	-4.23439	0.00799243	0.0758348
DAC_11I15	FBgn0037491	CG1227	CG1227	-0.558121	10.1916	-4.27047	0.00771887	0.0743884
DAC_32A17	FBgn0051715	CG31715	CG31715	-0.557869	12.031	-4.06745	0.00941283	0.0806791
DAC_08E19	FBgn0015321	UbcD4	Ubiquitin conjugating enzyme 4	-0.557396	10.7766	-4.0488	0.00958885	0.0813301
DAC_13P01	FBgn0033630	CG13200	CG13200	-0.557209	10.7279	-4.10175	0.00909872	0.0788626
DAC_03K15	FBgn0032421	CG17218	CG17218	-0.556531	12.0799	-4.25257	0.00785319	0.0748047
DAC_29C02	FBgn0034685	CG6393	CG6393	-0.55591	9.65412	-3.97271	0.0103474	0.0845301
DAC_33P03	FBgn0000210	br	broad	-0.555591	14.0734	-3.60116	0.0151976	0.0977237
DAC_20I19	FBgn0001308	Khc	Kinesin heavy chain	-0.554943	11.3491	-4.23024	0.00802461	0.0758687
DAC_27L13	FBgn0031428	CG9886	CG9886	-0.554457	9.83639	-4.18232	0.0084071	0.0766721
DAC_33A17	FBgn0039732	CG15525	CG15525	-0.552816	9.80279	-4.22991	0.00802712	0.0758687
DAC_03N12	FBgn0010768	sqz	squeeze	-0.551696	9.5849	-3.78861	0.0124853	0.0908818
DAC_05E06	FBgn0035271	CG2021	CG2021	-0.551101	10.2761	-4.11046	0.00902086	0.0788626
DAC_32L18	FBgn0010452	trn	tartan	-0.549966	11.0385	-4.00398	0.0100276	0.0832206
DAC_27D07	FBgn0040466	Dip2	Dorsal interacting protein 2	-0.548965	11.282	-4.15425	0.00864098	0.0777973
DAC_08K01	FBgn0002734	HLHmdelta	E(spl) region transcript mdelta	-0.548897	11.53	-4.01108	0.00995662	0.0832
DAC_28N07	FBgn0035143	CG12169	CG12169	-0.546472	9.38938	-4.0085	0.0099824	0.0832
DAC_18K23	FBgn0002781	mod(mdg4)	modifier of mdg4	-0.545953	10.1614	-3.94181	0.010675	0.0852286
DAC_20C15	FBgn0023083	fray	frayed	-0.545925	9.59487	-4.16044	0.00858873	0.0777973
DAC_29P12	FBgn0058454			-0.544963	15.7684	-4.12033	0.00893358	0.0788342
DAC_30I13	FBgn0031149	CG1518	CG1518	-0.544256	10.7995	-3.94362	0.0106555	0.0852286
DAC_11K06	FBgn0026411	Lim1	Lim kinase	-0.543832	11.8884	-4.15433	0.00864031	0.0777973
DAC_29B07	FBgn0026324	Taf10b	TBP-associated factor 10b	-0.543252	12.3376	-4.1078	0.00904457	0.0788626
DAC_17I19	FBgn0035871	CG7188	CG7188	-0.543067	10.9678	-4.15135	0.00866552	0.0778301
DAC_35H02	FBgn0037676	CG8861	CG8861	-0.541369	10.0988	-4.11634	0.00896879	0.0788342
DAC_21O11	FBgn0031450	Hrs	Hepatocyte growth factor regulated tyrosine kinase substrate	-0.54006	10.1258	-3.76772	0.0127584	0.0917646
DAC_38C22	FBgn0040634	CG4186	CG4186	-0.539628	9.77591	-3.83556	0.0118956	0.0890762
DAC_25P10	FBgn0001256	ImpL1	Ecdysone-inducible gene L1	-0.538648	9.89652	-4.05876	0.00949437	0.0812352
DAC_27N01	FBgn0004643	mit(1)15	mitotic 15	-0.534837	9.51239	-4.08096	0.00928767	0.079887
DAC_18P11	FBgn0038319	mRpL9	mitochondrial ribosomal protein L9	-0.533514	10.0126	-3.80578	0.0122658	0.0903629
DAC_25M07	FBgn0032745	CG10473	CG10473	-0.531715	10.864	-3.88324	0.0113291	0.0875627
DAC_27H11	FBgn0034433	endoB	endophilin B	-0.53061	9.4898	-3.74586	0.0130515	0.0929232
DAC_39G06	FBgn0035896	CG6983	CG6983	-0.530066	10.7455	-3.72945	0.0132767	0.0938426
DAC_27I18	FBgn0023521	CG3587	CG3587	-0.529813	10.5143	-4.03486	0.00972294	0.0821816
DAC_06G18	FBgn0032253	CG5322	CG5322	-0.529802	9.37177	-4.00714	0.009996	0.0832
DAC_28G05	FBgn0039280	CG10238	CG10238	-0.528162	10.8034	-3.93685	0.0107287	0.0852286
DAC_08M14	FBgn0032191	CG5734	CG5734	-0.526604	10.1126	-3.79561	0.0123952	0.0906417
DAC_34F02	FBgn0010039	GstD3	Glutathione S transferase D3	-0.525749	10.0279	-3.85016	0.0117187	0.088471
DAC_36F16	FBgn0004003	wbl	windbeutel	-0.525298	10.8681	-4.01951	0.00987304	0.0831621
DAC_27G17	FBgn0036684	CG3764	CG3764	-0.524948	9.41957	-4.00704	0.00999697	0.0832
DAC_38I20	FBgn0038307	mRpS10	mitochondrial ribosomal protein S10	-0.524102	10.1195	-4.00733	0.00999409	0.0832
DAC_10A11	FBgn0010620	Sip1	SRY interacting protein 1	-0.522002	10.3161	-3.98899	0.0101795	0.0840022
DAC_04B16	FBgn0010238	Lac	Lachesin	-0.521432	12.0178	-3.96236	0.0104558	0.0848468
DAC_25P08	FBgn0037471	Alh	Alhambra	-0.52132	10.8621	-3.78685	0.012508	0.0909114
DAC_09G23	FBgn0013576	l(3)82Fd	l(3)82Fd	-0.520534	9.77527	-3.77853	0.0126162	0.0913154
DAC_42N14				-0.519001	12.455	-3.6556	0.0143462	0.0956846
DAC_03F16	FBgn0034371	SP2637	SP2637	-0.51872	10.3386	-3.82908	0.011975	0.0891636
DAC_06B08	FBgn0036890	CG9368	CG9368	-0.517463	10.8235	-3.7161	0.013463	0.0939662
DAC_19C13	FBgn0023441	fus	fusilli	-0.516324	9.95662	-3.93191	0.0107825	0.0852286
DAC_08N16	FBgn0052016	CG32016	CG32016	-0.515801	11.2435	-3.94612	0.0106286	0.0852286
DAC_19H24	FBgn0014868	Ost48	Oligosaccharyltransferase 48kD subunit	-0.513594	12.2126	-3.72098	0.0133945	0.0939662
DAC_10A20	FBgn0032979	CG1832	CG1832	-0.51292	10.3148	-3.63981	0.0145874	0.0962832
DAC_29K21	FBgn0028572	qtc	quick-to-court	-0.511824	9.87974	-3.91128	0.0110104	0.0860318
DAC_24M05	FBgn0030323	CG2371	CG2371	-0.509919	10.01	-3.65516	0.0143528	0.0956846
DAC_21H16	FBgn0029886			-0.509773	10.4655	-3.69431	0.0137739	0.0946231
DAC_35K01	FBgn0038183	CG9286	CG9286	-0.507196	11.1595	-3.63712	0.014629	0.0962832
DAC_34G17	FBgn0031466	CG3119	CG3119	-0.506408	9.63351	-3.77066	0.0127196	0.0916297
DAC_11L10	FBgn0001332	L	Lobe	-0.503978	12.1325	-3.80618	0.0122608	0.0903629
DAC_30H08	FBgn0000043	Act42A	Actin 42A	-0.503529	14.4862	-3.83001	0.0119636	0.0891636
DAC_05F09	FBgn0004876	cdi	center divider	-0.502496	9.88947	-3.75371	0.0129454	0.0925728
DAC_27L09	FBgn0011818	oaf	out at first	-0.495951	10.9013	-3.69018	0.0138336	0.0946231
DAC_20B22	FBgn0034517	CG18066	CG18066	-0.495489	9.08013	-3.66751	0.0141673	0.0954334
DAC_15P19	FBgn0030991	CG7453	CG7453	-0.495297	10.6266	-3.77983	0.0125993	0.0913154
DAC_20H20	FBgn0036039	CG18177	CG18177	-0.494606	10.5058	-3.75155	0.0129745	0.092645
DAC_20O14	FBgn0033179	p47	p47	-0.492174	13.711	-3.68127	0.0139637	0.094882
DAC_21E11	FBgn0002121	l(2)gl	lethal (2) giant larvae	-0.491867	10.132	-3.56734	0.0157556	0.0999449
DAC_24E23	FBgn0039767	CG2218	CG2218	-0.491468	9.23866	-3.60182	0.0151871	0.0977237
DAC_12J06	FBgn0020764	Alas	Aminolevulinate synthase	-0.491346	11.1054	-3.7495	0.0130023	0.0927078
DAC_16G09	FBgn0038036	CG4940	CG4940	-0.490392	9.904	-3.74	0.0131314	0.0933555
DAC_31E06	FBgn0037087	CG7519	CG7519	-0.489149	10.3905	-3.7379	0.0131602	0.0934242
DAC_13M07	FBgn0010265	RpS13	Ribosomal protein S13	-0.488039	15.5546	-3.73391	0.013215	0.093677
DAC_27I13	FBgn0028507	CG3793	CG3793	-0.485755	9.08562	-3.68093	0.0139687	0.094882
DAC_08L22	FBgn0051997	CG31997	CG31997	-0.483024	11.5401	-3.69127	0.0138178	0.0946231
DAC_28M14	FBgn0038428	CG14894	CG14894	-0.480775	10.3498	-3.62718	0.0147838	0.0969226
DAC_21P16	FBgn0023081	gek	genghis khan	-0.480515	10.5776	-3.59953	0.0152241	0.0977237
DAC_27G11	FBgn0022343	CG3760	CG3760	-0.478593	13.1189	-3.59924	0.0152286	0.0977237
DAC_19H01	FBgn0038323	CG6196	CG6196	-0.476976	10.0257	-3.60058	0.015207	0.0977237
DAC_25H08	FBgn0036298	CG10627	CG10627	-0.474273	10.3395	-3.61669	0.0149491	0.0975993
DAC_08K24	FBgn0004449	Ten-m	Tenascin major	-0.474192	13.6119	-3.6194	0.0149061	0.0975799
DAC_38P10	FBgn0003349	sdt	stardust	-0.473241	10.8308	-3.59143	0.0153559	0.0981518
DAC_03H05	FBgn0058002	CG40002	CG40002	-0.472745	10.6758	-3.5999	0.015218	0.0977237
DAC_29G15	FBgn0040950	CG13990	CG13990	-0.472182	9.74894	-3.56655	0.0157688	0.0999449
DAC_16G19	FBgn0032203	CG4946	CG4946	-0.471561	12.4572	-3.59021	0.0153758	0.0981518
DAC_39O22	FBgn0038947	sar1	sar1	-0.468599	13.0949	-3.58319	0.0154912	0.0987021
DAC_17N09	FBgn0040009	CG17490	CG17490	0.467096	10.4435	3.56591	0.0157797	0.0999449
DAC_10L08	FBgn0036825	RpL26	Ribosomal protein L26	0.469983	15.1248	3.59559	0.015288	0.0979537
DAC_21O12	FBgn0029856	CG11700	CG11700	0.471298	10.0949	3.60294	0.0151689	0.0977237
DAC_19F17	FBgn0039156	CG6178	CG6178	0.477734	9.34038	3.652	0.0144008	0.0956846
DAC_06J11	FBgn0033288	CG11641	CG11641	0.478006	11.4812	3.65428	0.0143662	0.0956846
DAC_03I19	FBgn0040253	Ugt86Dg	Ugt86Dg	0.482365	9.38578	3.63714	0.0146287	0.0962832
DAC_11D20	FBgn0003995	vvl	ventral veins lacking	0.483358	9.6831	3.69804	0.01372	0.0946231
DAC_24G02	FBgn0035469	CG14977	CG14977	0.483913	10.2539	3.69683	0.0137374	0.0946231
DAC_35O23				0.484038	11.2018	3.69976	0.0136954	0.0946231
DAC_37D09	FBgn0035318	CG9018	CG9018	0.48509	9.49877	3.69846	0.013714	0.0946231
DAC_12D12	FBgn0050118	CG30118	CG30118	0.486194	10.1876	3.71735	0.0134455	0.0939662
DAC_42B03				0.486337	10.677	3.6821	0.0139515	0.094882
DAC_08C16	FBgn0027595	CG5629	CG5629	0.491191	10.6482	3.7144	0.013487	0.0939662
DAC_22L12	FBgn0040951	CG13988	CG13988	0.493835	10.6193	3.70937	0.0135582	0.094327
DAC_07O21	FBgn0012066	DNApol-delta	DNA-polymerase-delta	0.494435	10.7228	3.60311	0.0151662	0.0977237
DAC_36L03	FBgn0027054	CSN4	COP9 complex homolog subunit 4	0.495708	10.4815	3.69274	0.0137965	0.0946231
DAC_13N04	FBgn0039257	tnc	tenectin	0.496882	10.8661	3.67514	0.0140539	0.0950636
DAC_29L10	FBgn0019660	roX2	RNA on the X 2	0.497695	11.9372	3.72805	0.0132961	0.0938426
DAC_28H21	FBgn0039675	ppk21	pickpocket 21	0.498243	13.8728	3.81244	0.0121818	0.0901531
DAC_07G15	FBgn0032167	CG5853	CG5853	0.498868	10.5613	3.79754	0.0123706	0.0906417
DAC_25D09	FBgn0004838	Hrb27C	Heterogeneous nuclear ribonucleoprotein at 27C	0.50076	9.45548	3.83173	0.0119424	0.0891636
DAC_40M13	FBgn0003449	snf	sans fille	0.502795	10.1097	3.79684	0.0123795	0.0906417
DAC_29J02	FBgn0003926	snRNA:U3:22A	small nuclear RNA U3 at 22A	0.504617	10.307	3.86083	0.0115914	0.0879182
DAC_37O19	FBgn0031099	CG17065	CG17065	0.506102	9.33942	3.60837	0.0150817	0.0977237
DAC_21K21	FBgn0001123	G-salpha60A	G protein salpha 60A	0.507763	10.4914	3.85746	0.0116314	0.0880847
DAC_26P20	FBgn0023441	fus	fusilli	0.514601	12.0183	3.93498	0.010749	0.0852286
DAC_25D19	FBgn0003944	Ubx	Ultrabithorax	0.515054	10.1854	3.91581	0.0109598	0.0860318
DAC_03A20	FBgn0028435			0.515271	11.0104	3.91115	0.0110118	0.0860318
DAC_42H19				0.515681	9.9191	3.62705	0.0147858	0.0969226
DAC_18O15	FBgn0052542	CG32542	CG32542	0.517565	12.5848	3.95589	0.0105242	0.084978
DAC_07C19	FBgn0025678	CaBP1	CaBP1	0.51839	12.054	3.63774	0.0146194	0.0962832
DAC_04G11	FBgn0037728	CG16817	CG16817	0.519936	11.3227	3.90995	0.0110252	0.0860318
DAC_18C13	FBgn0052413	CG32413	CG32413	0.521212	10.922	3.93623	0.0107354	0.0852286
DAC_11O23				0.525304	10.6641	3.9578	0.0105041	0.0849558
DAC_02K20				0.527225	9.76318	3.86106	0.0115886	0.0879182
DAC_14K24	FBgn0039196	CG17781	CG17781	0.527279	9.14665	3.86624	0.0115274	0.08791
DAC_15P16	FBgn0039875	sip3	septin interacting protein 3	0.529288	10.5799	3.95819	0.0104999	0.0849558
DAC_29A08	FBgn0025140	pit	pitchoune	0.529681	8.57731	3.87829	0.0113864	0.0875894
DAC_11O10	FBgn0034827	Klp59D	Klp59D	0.530542	13.2199	3.60966	0.015061	0.0977237
DAC_38F17	FBgn0028737	Ef1beta	Elongation factor 1 beta	0.53224	12.8355	4.07269	0.00936405	0.0804022
DAC_42A19				0.533418	10.2629	4.04915	0.0095856	0.0813301
DAC_20G20	FBgn0025593	Glut1	Glucose transporter 1	0.535992	10.4077	3.7664	0.0127759	0.0917646
DAC_10A22	FBgn0035231	Cct2	CTP:phosphocholine cytidylyltransferase 2	0.537627	9.31963	4.09956	0.00911839	0.0788626
DAC_07H21	FBgn0032744	CG15173	CG15173	0.538011	10.2646	3.89195	0.0112289	0.0872028
DAC_12H19	FBgn0037417	Osi10	Osiris 10	0.538768	11.6604	4.10048	0.00911012	0.0788626
DAC_11N04	FBgn0038088	CG10126	CG10126	0.539109	10.0925	4.1053	0.00906687	0.0788626
DAC_02O16				0.539694	10.7492	3.87496	0.0114252	0.0876111
DAC_13N14	FBgn0035858	CG13674	CG13674	0.540216	11.4538	3.76143	0.0128421	0.0921039
DAC_19F13	FBgn0032445	CG6153	CG6153	0.54288	10.6493	4.00339	0.0100336	0.0832206
DAC_34A11	FBgn0051133	CG31133	CG31133	0.544167	9.81777	3.96723	0.0104047	0.084811
DAC_30K21	FBgn0000259	CkIIbeta	Casein kinase II beta subunit	0.544485	10.9821	3.93775	0.0107189	0.0852286
DAC_06B20	FBgn0037705	mura	murashka	0.549197	10.6613	3.67825	0.0140081	0.0950172
DAC_23P04	FBgn0032404	CG5317	CG5317	0.549222	9.90117	4.18073	0.00842019	0.0766721
DAC_29A10	FBgn0011766	E2f	E2F transcription factor	0.549985	9.82155	3.87945	0.0113729	0.0875894
DAC_12O01	FBgn0038582	CG7988	CG7988	0.550105	12.0436	4.14335	0.00873373	0.0779341
DAC_09F10	FBgn0036112	CG14147	CG14147	0.550481	14.2741	4.20959	0.00818688	0.0759077
DAC_07P15	FBgn0030260	CG1537	CG1537	0.550563	10.5358	4.21261	0.00816295	0.0759077
DAC_07L13	FBgn0028890			0.550853	10.7593	4.18842	0.00835732	0.0765628
DAC_22J14	FBgn0031277	CG13947	CG13947	0.552792	9.55624	3.9635	0.0104438	0.0848468
DAC_18J16	FBgn0027569	CG7207	CG7207	0.553755	9.1699	3.97662	0.0103068	0.0844877
DAC_08E09	FBgn0013756	Mtor	Megator	0.554167	11.7462	3.98934	0.010176	0.0840022
DAC_14P17	FBgn0039995	CG40410	CG40410	0.556117	9.99247	4.16201	0.00857558	0.0777973
DAC_11I06	FBgn0031737	CG11142	CG11142	0.557288	9.65507	3.91336	0.0109871	0.0860318
DAC_25O14	FBgn0039647	CG14509	CG14509	0.558496	10.2527	3.79551	0.0123966	0.0906417
DAC_42C11				0.559305	10.8878	4.08329	0.00926624	0.079887
DAC_23G02	FBgn0029663	CG10804	CG10804	0.563175	12.0493	4.28099	0.00764117	0.0739461
DAC_19D06	FBgn0004698	mus210	mutagen-sensitive 210	0.563346	11.1248	4.31028	0.0074295	0.0736824
DAC_19D24	FBgn0023167	SmD3	Small ribonucleoprotein Sm D3	0.564954	10.0439	4.30527	0.00746523	0.0737003
DAC_36F22	FBgn0038095	Cyp304a1	Cyp304a1	0.565046	9.15192	4.28576	0.00760621	0.0738954
DAC_40M12	FBgn0034795	MED23	Mediator complex subunit 23	0.565299	8.54843	4.11611	0.00897082	0.0788342
DAC_33P02	FBgn0032987	RpL21	Ribosomal protein L21	0.567028	15.1852	4.33843	0.00723247	0.0730285
DAC_02L18				0.569082	9.62476	4.34632	0.00717835	0.0726535
DAC_22K09	FBgn0025393	CG14795	CG14795	0.569242	10.5545	3.9441	0.0106503	0.0852286
DAC_37H19	FBgn0001942	eIF-4a	Eukaryotic initiation factor 4a	0.571262	14.4993	3.98654	0.0102046	0.0840669
DAC_23E06	FBgn0010295	ng3	new glue 3	0.572199	10.348	4.37714	0.00697125	0.0719492
DAC_06C20	FBgn0034154	CG5267	CG5267	0.572302	10.4629	3.64545	0.0145007	0.096067
DAC_21D02	FBgn0021800	l(2)k16918	lethal (2) k16918	0.573325	10.0627	3.67222	0.0140971	0.095092
DAC_07C20	FBgn0031421	CG9867	CG9867	0.574339	10.5458	3.86882	0.0114971	0.087886
DAC_20J19	FBgn0050382	CG30382	CG30382	0.575797	10.917	4.15366	0.00864592	0.0777973
DAC_19K04	FBgn0038421	CG17931	CG17931	0.575823	12.3651	4.13008	0.00884828	0.0784601
DAC_02L22				0.576109	9.72484	4.31319	0.00740883	0.0736824
DAC_14C19	FBgn0013307	Odc1	Ornithine decarboxylase 1	0.577307	10.4185	4.36485	0.00705298	0.0722034
DAC_02L13				0.577611	9.57637	4.28642	0.0076014	0.0738954
DAC_24K23	FBgn0026567	CG2358	CG2358	0.579401	9.16084	4.35944	0.00708936	0.0723322
DAC_21O22				0.582411	10.6753	3.96609	0.0104166	0.084811
DAC_02L16				0.582964	14.5638	4.11476	0.00898271	0.0788342
DAC_32K14	FBgn0003498	sqd	squid	0.586453	14.4839	4.42685	0.00665167	0.0702169
DAC_34N13	FBgn0037735	CG16899	CG16899	0.586711	14.0302	3.99673	0.0101008	0.083636
DAC_05J05	FBgn0039488	CG6066	CG6066	0.587981	10.0122	4.45747	0.00646325	0.0689743
DAC_29D20	FBgn0003346	RanGap	Ran GTPase activating protein	0.589774	14.2352	4.26854	0.00773322	0.0743884
DAC_30K19	FBgn0030322	CG15220	CG15220	0.589838	11.4293	4.31029	0.00742943	0.0736824
DAC_31O23				0.589867	11.0815	3.79139	0.0124495	0.0908183
DAC_36N10	FBgn0015288	RpL22	Ribosomal protein L22	0.591536	9.92553	4.52259	0.00608276	0.0671074
DAC_24F09	FBgn0053197	mbl	muscleblind	0.593059	9.28327	4.41314	0.00673813	0.070519
DAC_11H13	FBgn0002736	mago	mago nashi	0.593138	10.6708	4.33189	0.00727768	0.0733332
DAC_07D04	FBgn0037847	SelR	SelR	0.593189	11.495	4.48633	0.0062913	0.0679848
DAC_05P02	FBgn0038803	CG5191	CG5191	0.594006	11.8867	4.43211	0.00661886	0.0702169
DAC_06K11	FBgn0028542	CG33115	CG33115	0.594135	10.2163	4.54506	0.0059575	0.0665305
DAC_12O18				0.596792	11.5849	3.68184	0.0139553	0.094882
DAC_07G09	FBgn0000250	cact	cactus	0.596841	10.9442	3.69379	0.0137813	0.0946231
DAC_13J04	FBgn0034793	asrij	asrij	0.597096	9.92569	3.86088	0.0115908	0.0879182
DAC_41F05				0.598342	9.71754	4.57417	0.00579967	0.0663967
DAC_41H20				0.600074	9.76617	4.14304	0.00873647	0.0779341
DAC_08P24	FBgn0052039	CG32039	CG32039	0.601545	10.8351	3.88569	0.0113008	0.0874824
DAC_08P24				0.601545	10.8351	3.88569	0.0113008	0.0874824
DAC_08P24	FBgn0052039	CG32039	CG32039	0.601545	10.8351	3.88569	0.0113008	0.0874824
DAC_40O23				0.602024	11.1879	4.13414	0.00881311	0.0782906
DAC_29H20	FBgn0062978	CR31808	CR31808	0.603428	9.57628	4.57902	0.00577389	0.0663967
DAC_42J04				0.604273	10.6153	4.50615	0.0061763	0.0674466
DAC_03C09	FBgn0001235	hth	homothorax	0.604844	10.5199	4.62448	0.00553821	0.0663524
DAC_20G03	FBgn0013325	RpL11	Ribosomal protein L11	0.606166	13.9532	4.62535	0.00553379	0.0663524
DAC_21D01	FBgn0058001	CG40001	CG40001	0.606545	10.6243	4.6034	0.00564607	0.0663967
DAC_29B16	FBgn0001215	Hrb98DE	Heterogeneous nuclear ribonucleoprotein at 98DE	0.607443	11.5273	4.62231	0.00554918	0.0663524
DAC_06G19	FBgn0053091			0.607463	10.4266	4.11423	0.00898745	0.0788342
DAC_08L07	FBgn0030258	CG1552	CG1552	0.608181	12.3945	4.65355	0.00539338	0.0663524
DAC_25L09	FBgn0010415	Sdc	Syndecan	0.608772	10.7118	4.63399	0.00549031	0.0663524
DAC_35O18				0.609243	10.0005	4.41715	0.00671272	0.070519
DAC_19P19				0.613364	10.3728	4.48321	0.00630966	0.0679848
DAC_32G15	FBgn0051764			0.613692	10.471	4.30764	0.00744832	0.0736824
DAC_02K14				0.614246	12.1191	4.69717	0.00518419	0.0655008
DAC_15N17	FBgn0011217	eff	effete	0.615076	11.3201	4.6265	0.005528	0.0663524
DAC_07C09	FBgn0000636	Fas3	Fasciclin 3	0.615158	11.3556	4.58946	0.00571872	0.0663967
DAC_02K21				0.618875	13.6741	4.7237	0.00506155	0.0647296
DAC_40B03	FBgn0000308	chic	chickadee	0.622085	11.0461	4.29365	0.00754884	0.0738099
DAC_07L14	FBgn0035906	CG6673	CG6673	0.622679	11.6624	4.76413	0.00488112	0.0643874
DAC_17P16	FBgn0039573	CG12852	CG12852	0.626505	11.0781	4.71099	0.00511989	0.0650252
DAC_10H07	FBgn0010114	hig	hikaru genki	0.626823	9.78579	4.41414	0.00673175	0.070519
DAC_04C06	FBgn0029676	CG2947	CG2947	0.627915	10.7637	4.04901	0.00958689	0.0813301
DAC_12K09	FBgn0039743	CG7946	CG7946	0.628701	11.525	4.78375	0.00479628	0.0643874
DAC_38P06	FBgn0052714	CG32714	CG32714	0.630454	11.0044	4.72465	0.00505724	0.0647296
DAC_16D09	FBgn0037357	sec23	sec23	0.630521	10.6382	4.34601	0.00718044	0.0726535
DAC_40C06	FBgn0053333	CG33333	CG33333	0.634164	9.87907	4.54415	0.00596251	0.0665305
DAC_21E22	FBgn0034959	CG11388	CG11388	0.634459	12.3894	4.41989	0.00669537	0.070519
DAC_09E02	FBgn0035068	CG12849	CG12849	0.634913	10.5802	4.84657	0.00453589	0.0624528
DAC_22P10	FBgn0036870	CG14095	CG14095	0.636152	10.987	4.8543	0.00450498	0.0624528
DAC_35C22	FBgn0000173	ben	bendless	0.639175	12.1869	4.10805	0.00904236	0.0788626
DAC_05C03	FBgn0032822	CG10466	CG10466	0.641453	10.4881	3.57498	0.0156276	0.0993685
DAC_07F22	FBgn0024227	ial	IplI-aurora-like kinase	0.644538	11.3614	4.90436	0.00431078	0.0613301
DAC_04F17	FBgn0046875	Obp83g	Odorant-binding protein 83g	0.64574	10.1171	4.76329	0.00488483	0.0643874
DAC_19C15	FBgn0030679	CG8206	CG8206	0.646518	11.4056	4.94256	0.00416908	0.0607143
DAC_11O13	FBgn0003380	Sh	Shaker	0.648649	11.2112	4.31015	0.00743042	0.0736824
DAC_05G23	FBgn0034720	CG11206	CG11206	0.651476	11.35	4.9178	0.00426027	0.0610582
DAC_29O23				0.651735	11.0641	4.50519	0.0061818	0.0674466
DAC_33D01	FBgn0035542	CG11347	CG11347	0.653241	10.8309	4.37531	0.00698337	0.0719492
DAC_42G07				0.656317	10.5447	4.48234	0.00631476	0.0679848
DAC_06C01	FBgn0053005			0.656479	10.2416	3.87834	0.0113858	0.0875894
DAC_38O23				0.657053	10.959	4.08104	0.00928688	0.079887
DAC_07D22	FBgn0035672	CG6600	CG6600	0.657288	13.4242	4.55753	0.00588932	0.0664866
DAC_37O23				0.657513	11.3523	5.02922	0.00386733	0.0585745
DAC_30L17	FBgn0034931	CG2812	CG2812	0.657695	9.72109	5.00633	0.00394449	0.0589875
DAC_15E11	FBgn0032946	nrv3	nervana 3	0.663122	10.8024	4.22004	0.00810428	0.0759073
DAC_19I12	FBgn0010228	HmgZ	HMG protein Z	0.663494	9.7965	5.06947	0.00373589	0.0572953
DAC_40B16	FBgn0036178	CG14137	CG14137	0.664508	12.1917	4.94571	0.00415765	0.0607143
DAC_13B14	FBgn0033580	CG13231	CG13231	0.664725	9.79362	3.80965	0.012217	0.090276
DAC_06B10	FBgn0002577	m	miniature	0.667836	10.8852	4.77944	0.00481479	0.0643874
DAC_25J04	FBgn0032731	CG10641	CG10641	0.668622	10.2604	5.09913	0.00364233	0.0569348
DAC_21K08	FBgn0030543	CG11585	CG11585	0.671104	10.553	4.94896	0.00414588	0.0607143
DAC_34O14	FBgn0040600	CG13631	CG13631	0.672431	9.43741	5.13278	0.00353951	0.0567561
DAC_19I18	FBgn0002741	Mhc	Myosin heavy chain	0.676474	9.63607	5.10291	0.00363062	0.0569342
DAC_03M01	FBgn0004595	pros	prospero	0.67658	10.231	4.58687	0.00573233	0.0663967
DAC_32L06	FBgn0014027	RpS12	Ribosomal protein S12	0.676854	14.9328	5.17736	0.00340844	0.0561586
DAC_37K20	FBgn0026372	RpL23A	Ribosomal protein L23A	0.677853	14.8397	5.18224	0.00339443	0.0561586
DAC_02K22				0.678232	14.6677	4.78324	0.00479846	0.0643874
DAC_14O13	FBgn0030089	AP-1gamma	AP-1gamma	0.682872	11.8688	5.08101	0.00369915	0.0572414
DAC_42H20				0.683553	10.4498	4.05042	0.00957348	0.0813301
DAC_31K23	FBgn0035272	mRpL46	mitochondrial ribosomal protein L46	0.68764	15.1661	4.54188	0.00597506	0.0665305
DAC_30B04	FBgn0033571	Rpb5	Rpb5	0.688028	12.8483	4.90036	0.00432593	0.0613301
DAC_09N14	FBgn0039483	CG14259	CG14259	0.688742	9.50133	3.81776	0.0121153	0.0897967
DAC_12L13	FBgn0019936	RpS20	Ribosomal protein S20	0.690602	13.9137	4.7818	0.00480466	0.0643874
DAC_11N18	FBgn0038087	beat-Va	beat-Va	0.691424	11.3507	4.85872	0.00448743	0.0624528
DAC_36A13	FBgn0039678	Obp99a	Odorant-binding protein 99a	0.691902	11.5495	4.8006	0.00472478	0.064186
DAC_09D03	FBgn0034887	CG5428	CG5428	0.694956	10.1488	5.30319	0.00306799	0.0533237
DAC_04B04	FBgn0022943	Cbp20	cap binding protein 20	0.696328	11.5705	5.14051	0.00351637	0.0567561
DAC_08P17				0.696921	10.2023	5.2545	0.00319481	0.0544793
DAC_12D13	FBgn0031108	CG15459	CG15459	0.69717	10.8507	5.12816	0.00355341	0.0567561
DAC_28C22	FBgn0027792			0.697714	10.0692	5.20097	0.00334133	0.0556166
DAC_14E22	FBgn0039970	CG17508	CG17508	0.697893	11.4269	5.1132	0.00359893	0.0567561
DAC_42G11				0.698362	11.2986	4.2941	0.00754557	0.0738099
DAC_07H04	FBgn0011712	Snap	Soluble NSF attachment protein	0.701344	11.0654	5.35614	0.00293673	0.0524631
DAC_21H21	FBgn0032339	CG4705	CG4705	0.704573	10.23	4.68721	0.00523113	0.065923
DAC_10G21	FBgn0013749	Arf102F	ADP ribosylation factor 102F	0.705743	10.7643	5.16125	0.00345513	0.0564277
DAC_35O16				0.706309	9.78137	5.38445	0.00286924	0.0524631
DAC_14D18	FBgn0031561	CG16712	CG16712	0.707122	9.12424	5.07424	0.00372063	0.0572414
DAC_19L03	FBgn0030648	CG6340	CG6340	0.708976	11.2683	4.81719	0.00465557	0.0636
DAC_19G06	FBgn0004907	14-3-3zeta	14-3-3zeta	0.710365	11.2074	5.43547	0.00275215	0.0510351
DAC_17M01	FBgn0031971	CG7224	CG7224	0.712287	11.0536	5.32131	0.00302231	0.0532182
DAC_06F16	FBgn0005585	Crc	Calreticulin	0.713164	9.96696	5.1548	0.00347404	0.0564763
DAC_07P23				0.717197	11.3086	3.86549	0.0115363	0.08791
DAC_20H16	FBgn0029526	CG18166	CG18166	0.718679	14.7001	5.48206	0.00265008	0.0507469
DAC_18D03	FBgn0051314	Neu3	Neu3	0.7187	12.4375	5.27683	0.00313591	0.054003
DAC_37O08	FBgn0020620	RN-tre	tre oncogene-related protein	0.720679	11.1455	4.09938	0.00912006	0.0788626
DAC_07P19				0.720778	10.871	4.17996	0.00842654	0.0766721
DAC_08B24	FBgn0034967	eIF-5A	eIF-5A	0.723389	12.9783	5.5165	0.00257746	0.050483
DAC_36O20				0.725647	10.4988	5.36236	0.00292173	0.0524631
DAC_31D18	FBgn0058166	CG40166	CG40166	0.729614	8.9489	4.6763	0.00528306	0.0661735
DAC_16G15	FBgn0026084	cib	ciboulot	0.73051	10.638	5.58723	0.00243552	0.0488808
DAC_07K09	FBgn0043044	desat1	desat1	0.730565	11.5207	5.37733	0.00288604	0.0524631
DAC_06H21	FBgn0032964	CG11630	CG11630	0.733937	11.0997	4.18895	0.00835296	0.0765628
DAC_31M08	FBgn0036145	CG7607	CG7607	0.734305	12.1222	4.25504	0.00783453	0.0748047
DAC_06B11	FBgn0039858	CycG	Cyclin G	0.736474	11.3303	5.60166	0.0024077	0.0487684
DAC_19G16	FBgn0016694	Pdp1	PAR-domain protein 1	0.743333	9.48299	5.13171	0.00354273	0.0567561
DAC_23C11	FBgn0037899	CG6764	CG6764	0.745126	10.3549	5.45248	0.00271435	0.0507916
DAC_20C08	FBgn0032725	Nedd8	Nedd8	0.748307	11.822	5.66533	0.0022893	0.0486678
DAC_27G06	FBgn0035030			0.750117	9.17165	5.62788	0.00235808	0.0487684
DAC_15P04	FBgn0014388	sty	sprouty	0.750449	11.4441	5.73041	0.00217526	0.04715
DAC_05H21	FBgn0043012	AP-2sigma	AP-2sigma	0.752894	11.0922	5.52025	0.0025697	0.050483
DAC_02L15				0.754027	11.9442	5.61548	0.00238139	0.0487684
DAC_25O21				0.758412	11.6063	5.21501	0.00330216	0.0554083
DAC_22A08	FBgn0051613	His3:CG31613	His3:CG31613	0.764332	10.0692	5.25479	0.00319402	0.0544793
DAC_42O10				0.77016	11.3816	3.67595	0.0140419	0.0950636
DAC_24I22	FBgn0001257	ImpL2	Ecdysone-inducible gene L2	0.771689	12.9126	5.9003	0.00190762	0.0456646
DAC_29L02	FBgn0047242	CR32646	CR32646	0.772666	13.4014	5.49435	0.0026239	0.05058
DAC_18D16	FBgn0017579	RpL14	Ribosomal protein L14	0.772723	13.9225	5.89052	0.00192193	0.0456646
DAC_13O23				0.773403	11.2352	5.84364	0.00199234	0.0464912
DAC_06A01	FBgn0028905	CG32972	CG32972	0.774621	10.7322	4.12233	0.00891604	0.0788342
DAC_02L21				0.776354	12.0136	4.91542	0.00426919	0.0610582
DAC_09O23				0.777185	11.3234	5.91012	0.00189337	0.0456646
DAC_03E06	FBgn0052245	CG32245	CG32245	0.77805	9.57103	4.89631	0.00434131	0.0613698
DAC_16D10	FBgn0052767	CG32767	CG32767	0.778702	11.2067	5.9218	0.00187658	0.0456646
DAC_10H13	FBgn0002534	Lcp3	Larval cuticle protein 3	0.778903	10.4704	5.89879	0.00190982	0.0456646
DAC_14H10	FBgn0032322	CG16743	CG16743	0.779668	9.91369	5.46962	0.00267688	0.0507916
DAC_12O14				0.782881	10.9248	3.6168	0.0149473	0.0975993
DAC_23P20				0.783599	10.9382	3.98362	0.0102345	0.0841718
DAC_23P22				0.78676	11.0783	5.35869	0.00293058	0.0524631
DAC_23G01	FBgn0036247			0.792882	12.07	5.63746	0.00234027	0.0487684
DAC_21O13	FBgn0033013			0.794479	10.0309	3.7286	0.0132884	0.0938426
DAC_17P13	FBgn0000258	CkIIalpha	Casein kinase II alpha subunit	0.795053	11.5333	5.65129	0.00231481	0.0487411
DAC_04L18	FBgn0037434	CG1249	CG1249	0.799013	11.6052	5.35671	0.00293535	0.0524631
DAC_10G10	FBgn0034238	CG18432	CG18432	0.799945	9.50579	4.64046	0.00545804	0.0663524
DAC_27M08	FBgn0000157	Dll	Distal-less	0.800196	10.3885	3.86977	0.0114859	0.087886
DAC_16F16	FBgn0052797	CG32797	CG32797	0.805726	12.1119	5.51709	0.00257623	0.050483
DAC_18A02	FBgn0032450	CG5776	CG5776	0.80747	11.1944	4.03947	0.00967835	0.0819467
DAC_33M17	FBgn0034098	CG15707	CG15707	0.821068	11.8612	5.89844	0.00191034	0.0456646
DAC_41J15				0.826522	10.5422	6.2918	0.00142517	0.0390159
DAC_23K24	FBgn0035455	CG10862	CG10862	0.827514	12.3554	4.01095	0.0155025	0.0987021
DAC_05L19	FBgn0040985	CG6115	CG6115	0.830004	11.4102	6.22627	0.0014949	0.0398395
DAC_42K09				0.830671	11.1747	4.02626	0.0153046	0.0979537
DAC_31K20	FBgn0003375	Sgs5	Salivary gland secretion 5	0.832021	11.3877	6.18633	0.00153938	0.0405813
DAC_17L01	FBgn0001145	Gs2	Glutamine synthetase 2	0.836163	10.7351	5.9687	0.00181091	0.0456646
DAC_42D01	FBgn0002590	RpS5a	Ribosomal protein S5a	0.837112	12.3072	5.50789	0.0025954	0.05058
DAC_35H19	FBgn0039299	CG11854	CG11854	0.838913	13.0465	6.0281	0.00173157	0.044508
DAC_42F20				0.843732	10.8524	4.08956	0.0145174	0.096067
DAC_14I11	FBgn0002590	RpS5a	Ribosomal protein S5a	0.84377	10.5501	5.33428	0.0029901	0.0530281
DAC_33M23	FBgn0036538	CG15715	CG15715	0.844343	9.88043	6.33611	0.00138017	0.0389965
DAC_37A11	FBgn0002576	lz	lozenge	0.851183	10.746	5.94559	0.00184293	0.0456646
DAC_42K03				0.851403	10.5318	4.12675	0.0140777	0.095092
DAC_23G10	FBgn0010381	Drs	Drosomycin	0.851714	9.29893	6.44704	0.00127468	0.0387375
DAC_41B23				0.856435	11.8972	5.50316	0.00260532	0.05058
DAC_42C17				0.859888	10.8746	4.16787	0.0136098	0.0945514
DAC_35B23	FBgn0011282	Pbprp4	Pheromone-binding protein-related protein 4	0.862363	12.0625	4.17987	0.0134769	0.0939662
DAC_42D13	FBgn0000308	chic	chickadee	0.866122	11.8143	5.38937	0.00285771	0.0524631
DAC_27F17	FBgn0037249	eIF3-S10	eIF3-S10	0.869553	13.4353	5.5953	0.00241992	0.0487684
DAC_04F21	FBgn0051562	CG31562	CG31562	0.870415	10.3834	4.84672	0.00453527	0.0624528
DAC_21P21				0.876047	10.8156	5.15977	0.00345948	0.0564277
DAC_19B15	FBgn0037001	CG6020	CG6020	0.878897	12.2565	6.05082	0.00170231	0.0441603
DAC_11C05	FBgn0026398	Or22a	Odorant receptor 22a	0.88864	9.77298	6.71171	0.00105908	0.0348997
DAC_10I22	FBgn0026781	Prosalpha6	Proteasome alpha6 subunit	0.895473	9.99401	6.31632	0.00140006	0.0390159
DAC_16F04	FBgn0021738	Crg-1	Circadianly Regulated Gene	0.896033	10.6672	6.46734	0.00125642	0.0387375
DAC_29L18	FBgn0004183	snRNA:U1:82Eb	small nuclear RNA U1 at 82Eb	0.896364	11.5363	6.84163	0.000969138	0.0338721
DAC_30P18	FBgn0030130	CG12139	CG12139	0.897052	11.4189	6.45281	0.00126946	0.0387375
DAC_10I14	FBgn0041203	LIMK1	LIM-kinase1	0.899487	9.45165	5.68814	0.00224854	0.048309
DAC_25A10	FBgn0038628	CG14306	CG14306	0.900258	9.87994	6.83677	0.000972338	0.0338721
DAC_38H16	FBgn0052643	CG32643	CG32643	0.900932	10.725	6.23237	0.00148824	0.0398395
DAC_23N20	FBgn0035952	CG5280	CG5280	0.902333	11.3895	3.60744	0.0150966	0.0977237
DAC_41J11				0.903539	11.5474	4.42946	0.00663539	0.0702169
DAC_40O19				0.906461	10.4062	5.11503	0.00359331	0.0567561
DAC_41L14				0.912658	10.5536	4.42365	0.0110855	0.0863639
DAC_13E21	FBgn0004779	Ccp84Ae	Ccp84Ae	0.924742	10.0261	6.48173	0.00124366	0.0387375
DAC_12O20				0.931322	10.8325	4.19835	0.00827688	0.076559
DAC_40D21	FBgn0040529	CG9603	CG9603	0.931522	12.2975	5.77467	0.0021015	0.0470765
DAC_06O23	FBgn0014026	RpL7A	Ribosomal protein L7A	0.938995	11.3135	6.63223	0.00111897	0.0363815
DAC_17P03	FBgn0039969	CG17510	CG17510	0.944092	12.7705	7.03961	0.000848803	0.0322329
DAC_38C02	FBgn0002524	lace	lace	0.967157	10.6135	6.85354	0.000961355	0.0338721
DAC_21N15	FBgn0001197	His2Av	Histone H2A variant	0.974294	9.85002	5.62	0.00237288	0.0487684
DAC_24K03	FBgn0039668	Trc8	Trc8	0.978785	10.8508	5.74787	0.00214581	0.04715
DAC_33O24				0.981027	10.9992	4.75503	0.00860338	0.0777973
DAC_06D20	FBgn0015778	rin	rasputin	0.991151	11.7848	7.57411	0.000602462	0.0290912
DAC_02K15				0.993325	12.0812	7.32644	0.000704306	0.0293581
DAC_42C19				0.996815	10.2441	6.45582	0.00126674	0.0387375
DAC_19P21				1.0008	11.2823	5.86034	0.00196692	0.0461186
DAC_23K12	FBgn0004587	B52	B52	1.00287	12.4999	4.86092	0.00795602	0.0756365
DAC_23O08	FBgn0034289	CG10910	CG10910	1.00516	9.78569	7.34885	0.000694294	0.0293581
DAC_15P02	FBgn0014388	sty	sprouty	1.01751	10.5012	5.77296	0.0021043	0.0470765
DAC_42M11				1.02653	11.688	7.54455	0.000613657	0.0292527
DAC_12O22				1.03025	11.8488	7.57919	0.000600564	0.0290912
DAC_42J08				1.03972	11.1492	5.03951	0.00699281	0.0719492
DAC_40N16	FBgn0037191	CG14448	CG14448	1.04405	11.7251	6.31172	0.00140473	0.0390159
DAC_42C20				1.04457	10.9269	5.06302	0.00687683	0.0712066
DAC_13G03	FBgn0035931	CG13312	CG13312	1.0455	10.9374	6.79599	0.00099967	0.0343338
DAC_19J04	FBgn0031759	lid	little imaginal discs	1.06715	11.5538	7.46006	0.000647033	0.0293581
DAC_18N17	FBgn0051451	CG31451	CG31451	1.08069	13.6529	7.86168	0.000505278	0.0266921
DAC_22O19				1.08256	11.042	6.09282	0.00164974	0.0432568
DAC_12O16				1.08349	10.3042	8.2415	0.000403895	0.0244463
DAC_40C10	FBgn0039044	p53	p53	1.08604	11.2626	6.76029	0.00102435	0.0345837
DAC_13J11	FBgn0032168	CG13126	CG13126	1.0861	8.98359	3.84839	0.01174	0.0884943
DAC_19J19	FBgn0033872	CG6329	CG6329	1.08654	11.3084	7.3852	0.000678413	0.0293581
DAC_14P14	FBgn0001967	l(2)34Fa	lethal (2) 34Fa	1.08774	9.59644	5.27225	0.0059412	0.0665305
DAC_10O10	FBgn0031962	CG18591	CG18591	1.09731	12.0764	7.93307	0.000484106	0.0266921
DAC_09P01				1.1047	9.36037	5.94035	0.00185028	0.0456646
DAC_31C24	FBgn0035567	CG7514	CG7514	1.10887	11.4225	5.37468	0.00553989	0.0663524
DAC_10O23				1.13327	11.5107	7.79699	0.000525413	0.0266921
DAC_20K06	FBgn0000535	eag	ether a go-go	1.1468	13.1232	6.72666	0.00104825	0.0347776
DAC_15N22	FBgn0004360	Wnt2	Wnt oncogene analog 2	1.16098	9.53897	8.31213	0.000387809	0.0244015
DAC_16D04	FBgn0052758	CG32758	CG32758	1.16692	10.2469	8.82588	0.000291135	0.0214312
DAC_42K08				1.1704	10.944	5.67293	0.00454598	0.0624528
DAC_29J12	FBgn0062463	CR32028	CR32028	1.17513	10.6564	8.56928	0.00033532	0.0221152
DAC_38I24	FBgn0034761	CG4250	CG4250	1.17768	10.7885	7.17284	0.000777713	0.0308366
DAC_06E12	FBgn0014019	Rh5	Rhodopsin 5	1.18365	10.8154	6.96052	0.000894632	0.0333062
DAC_41C10				1.19307	11.3992	9.12909	0.000247518	0.0202957
DAC_42K10				1.26337	11.8333	9.35001	0.000220582	0.0192103
DAC_26E24	FBgn0039359	RpL27	Ribosomal protein L27	1.26769	9.78585	8.80524	0.000294421	0.0214312
DAC_08O20	FBgn0034291	CG5770	CG5770	1.26929	9.58553	9.42863	0.000211846	0.0192103
DAC_32K13	FBgn0051803	CG31803	CG31803	1.28141	10.6722	6.21099	0.00324817	0.0550046
DAC_38B02	FBgn0026375	RhoGAPp190	RhoGAPp190	1.29113	12.1518	9.72727	0.0001822	0.0192103
DAC_03D16	FBgn0010460	bun	bunched	1.29872	14.0622	9.904	0.000166979	0.0192103
DAC_42B20				1.30109	10.7034	6.30637	0.0030681	0.0533237
DAC_16N12	FBgn0052922			1.30581	9.73499	3.94163	0.010677	0.0852286
DAC_39B07	FBgn0052041			1.31363	10.0482	9.55681	0.000198469	0.0192103
DAC_30L05	FBgn0000927	fs(1)Ya	female sterile (1) Young arrest	1.31573	14.8204	10.0014	0.000159241	0.0189419
DAC_03L19	FBgn0058322	CG40322	CG40322	1.31642	9.20384	7.28934	0.000721258	0.0297925
DAC_27F08	FBgn0000253	Cam	Calmodulin	1.31701	11.4345	7.80011	0.000524423	0.0266921
DAC_38O11	FBgn0011655	Med	Medea	1.32664	12.2013	9.65009	0.000189361	0.0192103
DAC_42G17				1.34552	11.371	6.52171	0.00270456	0.0507916
DAC_07P21				1.35981	11.7208	6.74143	0.00103767	0.0346625
DAC_42G20				1.39192	11.3619	6.74665	0.00237965	0.0487684
DAC_41O20				1.40528	11.2485	6.81137	0.00229518	0.0486678
DAC_42L06				1.43933	10.4083	6.9764	0.00209588	0.0470765
DAC_11H04	FBgn0000044	Act57B	Actin 57B	1.48312	12.7363	11.31	8.74356e-05	0.0155196
DAC_31M20	FBgn0002354	l(3)87Df	lethal (3) 87Df	1.50724	10.8573	11.1625	9.3238e-05	0.0155196
DAC_38C12	FBgn0002563	Lsp1beta	Larval serum protein 1 beta	1.51317	13.3776	10.2071	0.000144246	0.0181748
DAC_07J22	FBgn0035907	CG6662	CG6662	1.52011	12.4867	11.4107	8.37196e-05	0.0155196
DAC_31N12	FBgn0013763	Chit	Chitinase-like	1.52484	13.0354	11.0345	9.86481e-05	0.0155196
DAC_14F19	FBgn0058224	CG40224	CG40224	1.56649	9.60562	10.4464	0.000128869	0.017588
DAC_15M23	FBgn0031453	CG9894	CG9894	1.62751	11.4569	7.59143	0.000596018	0.0290912
DAC_05O09	FBgn0003374	Sgs4	Salivary gland secretion 4	1.65812	12.4191	11.863	6.91857e-05	0.0154393
DAC_11G22	FBgn0040813	Nplp2	Neuropeptide-like precursor 2	1.6697	11.7179	12.7444	4.86237e-05	0.0144969
DAC_38C18	FBgn0001225	Hsp26	Heat shock protein 26	1.67759	11.2037	10.5501	0.000122811	0.017588
DAC_01D02				1.70719	8.4131	8.27474	0.00108869	0.0356344
DAC_24C11	FBgn0039902	CG2177	CG2177	1.73521	9.33171	13.2711	3.98141e-05	0.0144615
DAC_15C09	FBgn0034063	CG8389	CG8389	1.7692	9.92807	13.5368	3.60976e-05	0.0144615
DAC_11P13	FBgn0030158	CG9686	CG9686	1.77083	11.3537	11.2779	8.86608e-05	0.0155196
DAC_21G22	FBgn0000210	br	broad	1.77276	12.024	13.4998	3.65898e-05	0.0144615
DAC_37A15	FBgn0003498	sqd	squid	1.78029	11.8715	7.92155	0.000487449	0.0266921
DAC_30I21	FBgn0030272	CG15201	CG15201	1.79769	11.5627	11.6888	7.43976e-05	0.0155196
DAC_01D01				1.81389	9.2684	8.79191	0.000860368	0.0322771
DAC_25P03	FBgn0004244	Rdl	Resistant to dieldrin	1.83985	10.0514	9.59774	0.00019441	0.0192103
DAC_26C03	FBgn0022355	Tsf1	Transferrin 1	1.85286	14.1261	13.9864	3.07086e-05	0.0144615
DAC_42J06				1.90987	9.44796	9.25712	0.000703621	0.0293581
DAC_29G12	FBgn0041161	blue	bluestreak	1.93531	9.66257	9.38044	0.000668134	0.0293581
DAC_16J07	FBgn0036471	CG13460	CG13460	1.93636	10.1536	11.0642	9.7359e-05	0.0155196
DAC_29P16	FBgn0069912	CR40474	CR40474	2.02542	8.98711	10.6606	0.00011673	0.0172513
DAC_05G04	FBgn0000340	cno	canoe	2.08882	10.827	14.1237	2.92579e-05	0.0144615
DAC_19K20	FBgn0061209	His2B:CG17949	His2B:CG17949	2.16703	11.7704	7.79862	0.000524897	0.0266921
DAC_38K08	FBgn0020305	dbe	dribble	2.25367	10.0326	11.058	9.76259e-05	0.0155196
DAC_37O12	FBgn0038241	CG8087	CG8087	2.91573	10.2918	17.6726	9.59174e-06	0.00938805
DAC_03B14	FBgn0001230	Hsp68	Heat shock protein 68	3.03616	12.4764	22.5076	2.85763e-06	0.00464555
DAC_39P12	FBgn0034486	CG13869	CG13869	3.68862	10.4399	23.161	2.47519e-06	0.00464555
DAC_23H22	FBgn0039358	CG5028	CG5028	3.97139	12.0846	24.6657	1.80414e-06	0.00464555
